# Supplementary material for: Early-Life Body Mass Index and Inflammatory Bowel Disease Risk: A Scandinavian Birth Cohort Study
Source: Inflamm Bowel Dis. 2025 Aug 25;31(12):3327–36. doi: 10.1093/ibd/izaf167 (PMC12688070; doi:10.1093/ibd/izaf167)
Supplement: izaf167_Supplementary_Data [file izaf167_supplementary_data.zip]

Archive with 1 entries (1 files):
- Supplementum_BMI_25October2024_13_REV_004.docx
